# Supplementary material for: Proteomics and immunocharacterization of Asian mountain pit viper (Ovophis monticola) venom
Source: PLoS One. 2021 Dec 1;16(12):e0260496. doi: 10.1371/journal.pone.0260496 (PMC8635378; doi:10.1371/journal.pone.0260496)
Supplement: S1 Table — (XLSX) [file pone.0260496.s002.xlsx]

## Sheet: Sheet1
Protein accession no.	Description [Organism]	Score	MW	Coverage	PI	Avg. emPAI
sp|P0C2D5.2|OXLA_PROFL	RecName: Full=L-amino-acid oxidase; Short=LAAO; Short=LAO; AltName: Full=Apoxin I-like protein; AltName: Full=Okinawa Habu apoxin protein-1; Short=OHAP-1	534	3601	80	4.44	14.55
sp|O93517.1|VM3S4_GLOBR	RecName: Full=Zinc metalloproteinase/disintegrin; Contains: RecName: Full=Snake venom metalloproteinase; Short=SVMP; Contains: RecName: Full=Disintegrin-like salmosin-4; Flags: Precursor	1293	11254	48.6	4.42	5.18
sp|Q9PRP4.1|VSPF_LACMR	RecName: Full=Thrombin-like enzyme LMR-47; Short=SVTLE LM-47; Short=SVTLE LMR-47; AltName: Full=Fibrinogen-clotting enzyme; AltName: Full=Gyroxin analog; AltName: Full=Snake venom serine protease; Short=SVSP; AltName: Full=Venombin A	481	3168	100	4.31	3.82
sp|P0C590.1|VSP2_GLOUS	RecName: Full=Thrombin-like enzyme calobin-2; Short=SVTLE; AltName: Full=Calobin II; AltName: Full=Fibrinogen-clotting enzyme; AltName: Full=Snake venom serine protease; Short=SVSP	481	2159	100	4.65	3.81
sp|C0HLA2.1|VSP3_LACMR	RecName: Full=Thrombin-like enzyme LmrSP-3; Short=SVTLE; AltName: Full=Snake venom serine protease; Short=SVSP	335	2942	50	4.1	2.22333
sp|P81478.1|PA2A2_TRIGA	RecName: Full=Acidic phospholipase A2 2; Short=svPLA2; AltName: Full=Phosphatidylcholine 2-acylhydrolase; AltName: Full=Phospholipase A2 isozyme II; Short=PLA2-II	621	13784	33.6	4.95	1.73
sp|C0HLA3.1|VSP4_LACMR	RecName: Full=Snake venom serine protease LmrSP-4; Short=SVSP	1090	5841	62.3	4.28	1.6
sp|Q90W54.1|OXLA_GLOBL	RecName: Full=L-amino-acid oxidase; Short=LAAO; Short=M-LAO; Flags: Precursor	2334	57056	32.7	6.52	1.36667
BAA01566.1	phospholipase A2 [Protobothrops flavoviridis]	621	15697	40.6	4.99	1.35
pdb|1WVR|A	Chain A, Triflin	1099	24782	13.6	7.03	1.15
sp|Q7ZT99.1|CRVP_CROAT	RecName: Full=Cysteine-rich venom protein catrin; Short=CRVP; AltName: Full=Catrin-1; AltName: Full=Catrin-2; Flags: Precursor	1099	26629	19.2	8.42	1.04
sp|Q7ZTA0.1|CRVP_AGKPI	RecName: Full=Cysteine-rich venom protein piscivorin; Flags: Precursor	1099	26664	26.3	7.83	1.03667
sp|E5L0E5.1|VSPPA_AGKPL	RecName: Full=Venom plasminogen activator; Short=APL-PA; AltName: Full=Snake venom serine protease; Short=SVSP; Flags: Precursor	558	28060	12.8	5.78	1.02
AAM80563.1	acidic phospholipase A2 [Crotalus viridis viridis]	372	15403	18.1	5.65	0.953333
CAA54363.1	phospholipase A2, partial [Protobothrops mucrosquamatus]	427	13606	32.8	5.81	0.95
sp|Q7T229.1|VSPH_BOTJR	RecName: Full=Snake venom serine protease homolog; Flags: Precursor	743	28636	31.5	8.81	0.94
sp|P82896.1|PA2A5_TRIST	RecName: Full=Acidic phospholipase A2 5; Short=svPLA2; AltName: Full=PLA2-V; AltName: Full=Phosphatidylcholine 2-acylhydrolase	427	13870	32.8	4.72	0.93
sp|Q9PSN3.1|VSP2_AGKBI	RecName: Full=Thrombin-like enzyme bilineobin; Short=SVTLE; AltName: Full=Fibrinogen-clotting enzyme; AltName: Full=Snake venom serine protease; Short=SVSP	1168	26461	15.3	8.6	0.896667
pdb|4E7N|A	Chain A, Snake-venom Thrombin-like Enzyme	754	26370	26.5	6.41	0.81
BAA00962.1	phospholipase A2 precursor [Protobothrops flavoviridis]	427	15524	31.2	6.54	0.81
BAA01565.1	phospholipase A2 [Protobothrops flavoviridis]	427	15538	31.2	6.54	0.81
sp|P70088.1|PA2A6_TRIGA	RecName: Full=Acidic phospholipase A2 6; Short=svPLA2; AltName: Full=Phosphatidylcholine 2-acylhydrolase; AltName: Full=Phospholipase A2 isozyme VI; Short=PLA2-VI; Flags: Precursor	366	15712	21.7	4.72	0.79
sp|Q8AWI5.1|VM3HA_GLOHA	RecName: Full=Zinc metalloproteinase-disintegrin-like halysase; AltName: Full=Snake venom metalloproteinase; Short=SVMP; AltName: Full=Vascular apoptosis-inducing protein; Short=VAP; Flags: Precursor	1889	67607	15.2	5.71	0.77
sp|Q27J47.1|VSPPA_LACMU	RecName: Full=Venom plasminogen activator LV-PA; AltName: Full=LMUT0402S; AltName: Full=Plasminogen activating proteinase; AltName: Full=Snake venom serine protease; Short=SVSP; Flags: Precursor	458	28044	19.4	5.97	0.75
pdb|1BQY|A	Chain A, Plasminogen Activator	1194	25590	19.2	5.71	0.693333
sp|P81480.1|PA2A3_TRIGA	RecName: Full=Acidic phospholipase A2 3; Short=svPLA2; AltName: Full=Phosphatidylcholine 2-acylhydrolase; AltName: Full=Phospholipase A2 isozyme III; Short=PLA2-III	289	13716	18	4.71	0.686667
sp|Q90ZI3.1|VM3H1_PROFL	RecName: Full=Zinc metalloproteinase-disintegrin-like HV1; AltName: Full=Snake venom metalloproteinase; Short=SVMP; AltName: Full=Vascular apoptosis-inducing protein; Short=VAP; Flags: Precursor	1692	68147	21.9	5.96	0.68
BAN89403.1	p-iii_metalloprotease [Ovophis okinavensis]	1145	67778	24.4	5.68	0.656667
sp|Q8QHK3.1|VSP1_CROAT	RecName: Full=Snake venom serine protease catroxase-1; Short=SVSP; AltName: Full=Catroxase I; Flags: Precursor	534	28606	22.9	7.51	0.64
sp|O42187.2|PA2BB_GLOHA	RecName: Full=Basic phospholipase A2 B; Short=svPLA2; AltName: Full=BPLA(2); AltName: Full=Phosphatidylcholine 2-acylhydrolase; AltName: Full=bAhp; Flags: Precursor	377	15603	26.1	8.71	0.64
sp|Q6T5L0.2|VSPSH_GLOSH	RecName: Full=Alpha-fibrinogenase shedaoenase; AltName: Full=Snake venom serine protease; Short=SVSP	608	26399	13.9	6.7	0.62
sp|Q9PSM4.1|LECG_LACST	RecName: Full=C-type lectin LmsL; Short=CTL; AltName: Full=Galactose-specific lectin; AltName: Full=Mutina	95	16212	18.5	5.05	0.615
sp|C5H5D6.1|VM32_LACMR	RecName: Full=Zinc metalloproteinase-disintegrin-like lachestatin-2; AltName: Full=Snake venom metalloprotease; Short=SVMP; AltName: Full=Vascular apoptosis-inducing protein-like; Short=VAP-like	483	46677	33.7	7.44	0.61
sp|P0DJJ5.1|V5NTD_GLOBB	RecName: Full=Snake venom 5~-nucleotidase; Short=5~-NT; AltName: Full=Ecto-5~-nucleotidase	47	6008	27.8	5.35	0.6
BAP39942.1	metalloprotease P-II, partial [Protobothrops elegans]	246	13366	26.1	4.81	0.58
sp|O13069.1|VSP2_BOTJA	RecName: Full=Thrombin-like enzyme KN-BJ 2; Short=SVTLE; AltName: Full=Kinin-releasing and fibrinogen-clotting serine protease 2; Flags: Precursor	656	27876	16	8.68	0.576667
sp|P83519.2|LECG_BOTJR	RecName: Full=C-type lectin BJcuL; Short=CTL; AltName: Full=Galactose-specific lectin; Flags: Precursor	111	18641	34.6	6.07	0.563333
sp|Q91511.1|VSP5_PROMU	RecName: Full=Beta-fibrinogenase mucrofibrase-5; AltName: Full=Snake venom serine protease; Short=SVSP; AltName: Full=Tm-5; AltName: Full=Tm-IIG; Flags: Precursor	509	28146	12.8	6.97	0.56
sp|C9DPL5.1|PA2A1_BOTPI	RecName: Full=Acidic phospholipase A2 BpirPLA2-I; Short=svPLA2; AltName: Full=Phosphatidylcholine 2-acylhydrolase 1B	268	13627	27.9	4.9	0.56
sp|P81479.1|PA2A4_TRIGA	RecName: Full=Acidic phospholipase A2 4; Short=svPLA2; AltName: Full=Phosphatidylcholine 2-acylhydrolase; AltName: Full=Phospholipase A2 isozyme IV; Short=PLA2-IV	268	13783	27	4.72	0.56
sp|P86456.1|PA2A4_BOTAL	RecName: Full=Acidic phospholipase A2 SpII RP4; Short=Ba SpII RP4; Short=svPLA2; AltName: Full=Phosphatidylcholine 2-acylhydrolase	268	13733	28.1	6.7	0.56
sp|O13057.1|VSP2_PROFL	RecName: Full=Snake venom serine protease 2; Short=SVSP 2; Flags: Precursor	224	28623	29.2	9.21	0.556667
sp|P86974.1|PA2BD_BOTLC	RecName: Full=Basic phospholipase A2; Short=blD-PLA2; Short=svPLA2; AltName: Full=Phosphatidylcholine 2-acylhydrolase	268	13923	31.1	8.18	0.55
pdb|3JR8|A	Chain A, Phospholipase A2 Bothropstoxin-2	212	13985	17.2	8.5	0.55
sp|Q71QI0.1|VSP07_TRIST	RecName: Full=Snake venom serine protease homolog KN7; Flags: Precursor	193	28703	25.8	9.26	0.55
sp|Q8AY82.1|VSP1M_TRIST	RecName: Full=Snake venom serine protease homolog 1; Flags: Precursor	171	28692	25.4	9.26	0.55
sp|P0CAS2.1|PA2B6_CRODO	RecName: Full=Phospholipase A2 crotoxin basic chain; Short=CB; Short=Crotoxin-B; Short=svPLA2; AltName: Full=CdcolF6a; Short=F6a; AltName: Full=Phosphatidylcholine 2-acylhydrolase	268	14255	29.5	8.85	0.54
sp|Q9PT51.1|VSPB_GLOBL	RecName: Full=Beta-fibrinogenase brevinase; AltName: Full=Snake venom serine protease; Short=SVSP; Contains: RecName: Full=Beta-fibrinogenase brevinase chain A; Contains: RecName: Full=Beta-fibrinogenase brevinase chain B	594	25708	18	5.51	0.535
sp|O93421.2|VSPPE_GLOHA	RecName: Full=Snake venom serine protease pallase; Short=SVSP pallase	598	26031	16.5	5.9	0.53
sp|Q072L7.1|VSP_LACST	RecName: Full=Snake venom serine protease; Short=SVSP; Flags: Precursor	272	27796	15.5	6.97	0.516667
sp|Q8UUJ2.2|VSPUI_GLOUS	RecName: Full=Snake venom serine protease ussurin; Short=SVSP	197	26184	11.9	8	0.503333
BAN82006.1	P-II metalloprotease, partial [Protobothrops flavoviridis]	404	18343	14.2	5.82	0.5
XP_015671555.1	snake venom serine protease 3 [Protobothrops mucrosquamatus]	152	28105	9.3	6.3	0.5
sp|P0CC17.2|OXLA_BOTAT	RecName: Full=L-amino-acid oxidase; Short=BatroxLAAO; Short=LAO; Flags: Precursor	303	57372	9.3	6.07	0.48
sp|G3DT18.1|PA2A_BOTMO	RecName: Full=Acidic phospholipase A2 BmooPLA2; Short=svPLA2; AltName: Full=Phosphatidylcholine 2-acylhydrolase; Flags: Precursor	268	15669	26.1	4.95	0.48
sp|Q8JIY9.1|PA2A_PROJR	RecName: Full=Acidic phospholipase A2 jerdoxin; Short=svPLA2; AltName: Full=Phosphatidylcholine 2-acylhydrolase; Flags: Precursor	268	15628	13	5.42	0.48
sp|P00625.2|PA2A1_OVOOK	RecName: Full=Acidic phospholipase A2 DE-I; Short=svPA2; AltName: Full=Phosphatidylcholine 2-acylhydrolase; AltName: Full=Phospholipase A2 Ook-E6; AltName: Full=Phospholipase A2 PLA2-01; Flags: Precursor	267	15573	27.3	4.85	0.48
sp|P20474.2|PA2B3_BOTAS	RecName: Full=Basic phospholipase A2 myotoxin III; Short=svPLA2; AltName: Full=Myotoxin I; AltName: Full=Phosphatidylcholine 2-acylhydrolase; Flags: Precursor	267	15741	20.3	8.72	0.48
sp|P20476.3|PA2A1_TRIGA	RecName: Full=Acidic phospholipase A2 1; Short=svPLA2; AltName: Full=Phosphatidylcholine 2-acylhydrolase; AltName: Full=Phospholipase A2 isozyme I; Short=PLA2-I; Flags: Precursor	267	15508	26.1	4.86	0.48
CAB88411.1	phospholipase a2 [Protobothrops mucrosquamatus]	212	15728	18.1	5.24	0.48
sp|P24027.1|PA2BA_CRODU	RecName: Full=Phospholipase A2 crotoxin basic chain CBa2; Short=CB2; Short=CTX subunit CBa2; Short=svPLA2; AltName: Full=Phosphatidylcholine 2-acylhydrolase; Flags: Precursor	268	15958	23.2	8.74	0.47
sp|P62022.1|PA2BC_CRODU	RecName: Full=Phospholipase A2 crotoxin basic subunit CBc; Short=CB1; Short=CTX subunit CBc; Short=svPLA2; AltName: Full=Phosphatidylcholine 2-acylhydrolase; Flags: Precursor	268	15897	19.6	8.74	0.47
sp|C5H5D3.1|VM32_BOTAT	RecName: Full=Zinc metalloproteinase-disintegrin-like batroxstatin-2; AltName: Full=Snake venom metalloprotease; Short=SVMP; AltName: Full=Vascular apoptosis-inducing protein-like; Short=VAP-like	676	46272	10.5	7.67	0.46
sp|P82981.1|VSP2_AGKCO	RecName: Full=Thrombin-like enzyme contortrixobin; Short=SVTLE; AltName: Full=Fibrinogen-clotting enzyme; AltName: Full=Snake venom serine protease; Short=SVSP; AltName: Full=Venombin B	598	25396	10.3	4.95	0.45
sp|B0ZT25.1|VSPH_PROJR	RecName: Full=Snake venom serine protease homolog; Short=TjsvSPH; Flags: Precursor	193	28776	26.9	9.09	0.45
sp|P18618.2|VM2_BOTAT	RecName: Full=Disintegrin batroxostatin; AltName: Full=Disintegrin colombistatin; AltName: Full=Platelet aggregation activation inhibitor	38	7730	73.6	5.3	0.45
sp|Q9DGH6.1|VM2_GLOHA	RecName: Full=Disintegrin saxatilin	38	7720	53.4	4.54	0.45
sp|P85109.1|VSP1_GLOBR	RecName: Full=Thrombin-like enzyme kangshuanmei; Short=SVTLE; AltName: Full=Fibrinogen-clotting enzyme; AltName: Full=Snake venom serine protease; Short=SVSP	611	26415	36.9	8.27	0.436667
sp|P81176.1|VSP1_GLOBL	RecName: Full=Thrombin-like enzyme halystase; Short=SVTLE; AltName: Full=Snake venom serine protease; Short=SVSP	286	26466	22.3	6.71	0.43
sp|J3SDW9.1|VSPE_CROAD	RecName: Full=Snake venom serine proteinase 14; Short=SVSP; Flags: Precursor	241	27397	11.9	5.62	0.41
sp|P25428.2|NGFV_MACLB	RecName: Full=Venom nerve growth factor; Short=v-NGF; Short=vNGF; Contains: RecName: Full=Truncated venom nerve growth factor; Flags: Precursor	72	27301	21.7	8.77	0.41
sp|Q3I5F4.1|NGFV_OXYSC	RecName: Full=Venom nerve growth factor; Short=v-NGF; Short=vNGF; Flags: Precursor	72	27365	29.6	7.59	0.41
sp|P22029.2|SLEA_BOTJA	RecName: Full=Snaclec botrocetin subunit alpha; AltName: Full=Platelet coagglutinin	60	15205	6	6.75	0.406667
sp|J3S833.1|VSP2_CROAD	RecName: Full=Snake venom serine proteinase 2; Short=SVSP; Flags: Precursor	569	28298	31.7	8.69	0.4
pdb|2ERO|A	Chain A, Vascular Apoptosis-inducing Protein 1	676	47288	20.6	7.41	0.4
sp|Q072L6.1|VSPL_BOTAS	RecName: Full=Thrombin-like enzyme asperase; Short=SVTLE; AltName: Full=Fibrinogen-clotting enzyme; AltName: Full=Snake venom serine protease; Short=SVSP; Flags: Precursor	403	28001	8.5	5.33	0.4
sp|Q9DG84.1|VSP7_PROMU	RecName: Full=Snake venom serine protease serpentokallikrein-2; Short=SVSP; Flags: Precursor	304	28302	12.1	6.58	0.4
sp|Q2QA04.1|VSP_CRODD	RecName: Full=Snake venom serine protease; Short=SVSP; Flags: Precursor	195	28252	20.2	5.4	0.4
XP_015671557.1	snake venom serine proteinase 11 [Protobothrops mucrosquamatus]	191	28061	10.9	6.97	0.4
sp|Q71QI7.1|VSP11_TRIST	RecName: Full=Snake venom serine protease KN11; Short=SVSP; Flags: Precursor	107	28038	10.9	8.56	0.4
sp|B6EWW8.1|V5NTD_GLOBR	RecName: Full=Snake venom 5~-nucleotidase; Short=5~-NT; AltName: Full=Ecto-5~-nucleotidase; Flags: Precursor	248	64393	26.7	8.65	0.385
AFJ49260.1	Snake venom serine proteinase 7a [Crotalus adamanteus]	195	29035	18.8	5.87	0.38
BAP39918.1	metalloprotease P-IIIc, partial [Protobothrops elegans]	173	19373	20.5	8.63	0.38
sp|Q90WC0.1|VM2HS_GLOBR	RecName: Full=Zinc metalloproteinase/disintegrin; Contains: RecName: Full=Snake venom metalloproteinase brevilysin L4; Short=SVMP; AltName: Full=Snake venom metalloproteinase hxl-1; Contains: RecName: Full=Disintegrin salmosin-1; AltName: Full=Plate	351	35086	18.3	5.4	0.375
AJI77146.1	metalloprotease precursor [Gloydius intermedius]	768	67625	20.5	5.78	0.35
sp|J3S832.1|VSPB_CROAD	RecName: Full=Snake venom serine proteinase 11; Short=SVSP; Flags: Precursor	70	28033	10.1	7.01	0.35
sp|F8S0Z7.2|V5NTD_CROAD	RecName: Full=Snake venom 5~-nucleotidase; Short=5~-NT; AltName: Full=Ecto-5~-nucleotidase; Flags: Precursor	176	64641	24.3	8.59	0.35
sp|Q9YGJ8.2|VSPPA_GLOBR	RecName: Full=Venom plasminogen activator Haly-PA; Flags: Precursor	129	27795	13.6	5.88	0.345
sp|Q71QJ4.1|VSP04_TRIST	RecName: Full=Snake venom serine protease homolog KN4; Flags: Precursor	116	28685	24.6	8.45	0.343333
sp|Q4F867.2|OXLA_DABSI	RecName: Full=L-amino-acid oxidase; Short=DRS-LAAO; Short=LAO	298	46343	12.5	7.72	0.33
BAN82160.1	P-II metalloprotease, partial [Ovophis okinavensis]	45	16512	20.4	8	0.325
sp|J7H670.1|OXLA_LACMT	RecName: Full=L-amino acid oxidase Lm29; AltName: Full=LmLAAO; Short=LAO; Flags: Precursor	536	58495	10.1	6.27	0.325
sp|C5H5D1.1|VM31_CRODC	RecName: Full=Zinc metalloproteinase-disintegrin-like crotastatin; AltName: Full=Crotastatin-1; AltName: Full=Snake venom metalloprotease; Short=SVMP; AltName: Full=Vascular apoptosis-inducing protein-like; Short=VAP-like	378	46134	10.8	6.58	0.32
sp|J3RY93.1|VSPC_CROAD	RecName: Full=Snake venom serine proteinase 12; Short=SVSP; Flags: Precursor	158	28708	19.2	5.22	0.32
sp|P0DM87.1|VM2_TRIST	RecName: Full=Zinc metalloproteinase-disintegrin stejnitin; AltName: Full=Snake venom metalloproteinase; Short=SVMP; Flags: Precursor	752	54401	10.7	5.23	0.316667
XP_029142018.1	zinc metalloproteinase-disintegrin jerdonitin [Protobothrops mucrosquamatus]	940	58843	10.4	5.46	0.313333
sp|Q1PS45.1|VM3AK_DEIAC	RecName: Full=Zinc metalloproteinase-disintegrin-like agkihagin; AltName: Full=Snake venom metalloproteinase; Short=SVMP; Flags: Precursor	626	67528	16.3	5.77	0.31
XP_029142320.1	LOW QUALITY PROTEIN: zinc metalloproteinase-disintegrin-like HV1 [Protobothrops mucrosquamatus]	688	73394	14.4	6.47	0.3
sp|Q8UVX1.1|VSPG_GLOUS	RecName: Full=Snake venom serine protease gussurobin; Short=SVSP; Flags: Precursor	107	28511	16.2	8.69	0.3
pdb|2AIP|A	Chain A, Protein C Activator	494	25090	23.4	8.45	0.29
sp|Q7SZE2.1|VSPD_GLOUS	RecName: Full=Bradykinin-releasing enzyme KR-E-1; AltName: Full=Snake venom serine protease; Short=SVSP; AltName: Full=Thrombin-like enzyme defibrase	212	25335	19.7	4.82	0.28
sp|P81824.2|VSP1_BOTJA	RecName: Full=Platelet-aggregating proteinase PA-BJ; AltName: Full=Snake venom serine protease; Short=SVSP; Flags: Precursor	86	25725	10.5	9.08	0.28
sp|Q9DGB9.1|VM3V1_CROAT	RecName: Full=Zinc metalloproteinase-disintegrin-like VAP1; AltName: Full=Snake venom metalloproteinase; Short=SVMP; AltName: Full=Vascular apoptosis-inducing protein 1; Short=Vap-1; Flags: Precursor	676	67915	14.9	5.9	0.27
sp|P26324.1|VSPF1_CALRH	RecName: Full=Thrombin-like enzyme ancrod; Short=SVTLE; AltName: Full=Fibrinogen-clotting enzyme; AltName: Full=Snake venom serine protease; Short=SVSP; AltName: Full=Venombin A	481	26553	19.2	8.61	0.27
sp|Q8UUJ1.2|VSPUA_GLOUS	RecName: Full=Snake venom serine protease ussurase; Short=SVSP	164	26000	17.6	5.95	0.27
ABG26984.1	metalloproteinase isoform 7, partial [Sistrurus catenatus edwardsi]	378	55778	15.9	6.38	0.26
sp|P34128.1|NGFV_BUNMU	RecName: Full=Venom nerve growth factor; Short=v-NGF; Short=vNGF; Flags: Precursor	69	27497	25.9	7.6	0.26
sp|Q1W7Q6.1|NGFV_CRYNI	RecName: Full=Venom nerve growth factor; Short=v-NGF; Short=vNGF; Flags: Precursor	69	27559	24.3	8.1	0.26
sp|P30894.1|NGFV_DABRR	RecName: Full=Venom nerve growth factor; Short=v-NGF; Short=vNGF	31	13274	33.3	8.84	0.26
sp|P61898.1|NGFV_NAJAT	RecName: Full=Venom nerve growth factor; Short=v-NGF; Short=vNGF; AltName: Full=Cobra nerve growth factor; Short=cNGF	23	13055	19.8	6.08	0.26
AFE84759.1	glutaminyl-peptide cyclotransferases [Micrurus fulvius]	137	42083	10.1	8.29	0.26
JAS04520.1	Snake venom 5~-nucleotidase [Agkistrodon piscivorus conanti]	176	64561	27.9	8.48	0.255
sp|P0C5B4.2|VSPGL_GLOSH	RecName: Full=Thrombin-like enzyme gloshedobin; Short=SVTLE; AltName: Full=Defibrase; AltName: Full=Fibrinogen-clotting enzyme; AltName: Full=Snake venom serine protease; Short=SVSP; Flags: Precursor	73	28597	16.2	8.42	0.255
XP_015671556.1	snake venom serine protease [Protobothrops mucrosquamatus]	219	28023	19.8	5.69	0.25
sp|Q5W958.1|VSP20_BOTJA	RecName: Full=Venom serine proteinase-like HS120; AltName: Full=Snake venom serine protease homolog; Flags: Precursor	199	27797	7.1	8.71	0.25
sp|P0DKU1.1|PA2H_GLOUS	RecName: Full=Basic phospholipase A2 homolog Gln49-PLA2; Short=svPLA2 homolog	184	13886	34.4	8.34	0.25
BAN82009.1	P-III metalloprotease, partial [Protobothrops flavoviridis]	173	28321	17.9	7.7	0.25
sp|Q9YGJ2.1|VSP1_GLOHA	RecName: Full=Snake venom serine protease pallabin; Short=SVSP; Flags: Precursor	135	28662	25.8	5.8	0.25
sp|B8QCG6.1|NGFV_AGKCO	RecName: Full=Venom nerve growth factor; Short=v-NGF; Short=vNGF; Flags: Precursor	102	21372	10	8.61	0.25
pdb|1JQ9|A	Chain A, Phospholipase A2	101	13601	33.9	8.35	0.25
sp|Q71QH7.1|VSPP_TRIST	RecName: Full=Snake venom serine protease PA; Short=SVSP; Flags: Precursor	82	27933	4.3	5.66	0.25
sp|E5L0E3.1|VSPAF_DABSI	RecName: Full=Alpha-fibrinogenase-like; Short=RVAF; AltName: Full=Snake venom serine protease; Short=SVSP; Flags: Precursor	64	28477	12	9.22	0.25
sp|C0K3N2.1|TXVE_AGKPI	RecName: Full=Snake venom vascular endothelial growth factor toxin apiscin; Short=svVEGF; AltName: Full=VEGF-F; Flags: Precursor	35	13691	21	5.92	0.25
sp|Q91053.1|VSP1_GLOUS	RecName: Full=Thrombin-like enzyme calobin-1; Short=SVTLE; AltName: Full=Calobin I; AltName: Full=Fibrinogen-clotting enzyme; AltName: Full=Snake venom serine protease; Short=SVSP; Flags: Precursor	135	28889	15.3	6.38	0.24
sp|J3RYA3.1|VSP9_CROAD	RecName: Full=Snake venom serine proteinase 9; Short=SVSP; Flags: Precursor	98	29511	21.8	6.74	0.24
sp|Q7T3T5.1|PA2AB_DABSI	RecName: Full=Acidic phospholipase A2 daboiatoxin B chain; Short=DbTx-B; Short=svPLA2; AltName: Full=Acidic phospholipase A2-II; AltName: Full=Phosphatidylcholine 2-acylhydrolase; Flags: Precursor	86	14818	31.5	5.81	0.23
XP_018946179.1	PREDICTED: snake venom vascular endothelial growth factor toxin VR-1~-like isoform X1 [Cyprinus carpio]	20	14869	11.5	6.43	0.23
sp|P00626.2|PA2BA_VIPAA	RecName: Full=Basic phospholipase A2 ammodytoxin A; Short=AtxA; Short=svPLA2; AltName: Full=Phosphatidylcholine 2-acylhydrolase; Flags: Precursor	184	15520	18.1	8.33	0.22
AAM80564.1	acidic phospholipase A2 [Crotalus viridis viridis]	77	15538	23.2	4.98	0.22
sp|P70090.1|PA2H5_TRIGA	RecName: Full=Basic phospholipase A2 homolog 5; Short=svPLA2 homolog; AltName: Full=Phospholipase A2 isozyme V; Short=PLA2-V; Flags: Precursor	37	15680	27.5	8.72	0.22
pdb|1UOS|A	Chain A, The Crystal Structure Of The Snake Venom Toxin Convulxin	16	15716	25.2	7.03	0.22
pir||JC8020	metalloproteinase-disintegrin protein, Jerdonitin - Trimeresurus jerdonii	273	54578	14.5	5.27	0.216667
BAN89404.1	p-ii_metalloprotease [Ovophis okinavensis]	413	43888	9.8	5.41	0.213333
sp|Q2LD49.1|VM3TM_TRIST	RecName: Full=Zinc metalloproteinase-disintegrin-like TSV-DM; AltName: Full=Snake venom metalloproteinase; Short=SVMP; Flags: Precursor	660	68673	21.1	6.4	0.21
JAA94872.1	Snake venom metalloproteinase (type III) 1 [Crotalus horridus]	378	67908	11.6	5.97	0.21
sp|F8S108.1|VM34_CROAD	RecName: Full=Zinc metalloproteinase-disintegrin-like 4a; AltName: Full=Snake venom metalloproteinase 7; Short=SVMP; Flags: Precursor	378	67865	10.7	5.83	0.21
JAS04741.1	Snake venom vascular endothelial growth factor 1 [Crotalus horridus]	35	15984	17	7.56	0.21
sp|Q6J936.1|TXVE_BOTER	RecName: Full=Snake venom vascular endothelial growth factor toxin; Short=svVEGF; AltName: Full=VEGF-F; Flags: Precursor	35	16353	8.9	7.56	0.21
sp|Q90X24.1|TXVE_BOTIN	RecName: Full=Snake venom vascular endothelial growth factor toxin; Short=svVEGF; AltName: Full=VEGF-F; Flags: Precursor	35	16345	17.1	8.1	0.21
AFJ49247.1	Snake venom serine proteinase 10 [Crotalus adamanteus]	612	28453	4.3	8.27	0.206667
XP_015671558.1	snake venom serine proteinase 11-like [Protobothrops mucrosquamatus]	64	28029	7.8	7.51	0.206667
AAB27876.1	gyroxin homolog [Lachesis muta=bushmaster snake, ssp. muta, venom, Peptide, 228 aa]	481	25612	12.3	6.56	0.205
BAA06025.1	prepro-halystatin [Gloydius halys]	351	53585	11.5	5.29	0.2
sp|Q1PBD1.1|VM2DI_GLOHA	RecName: Full=Zinc metalloproteinase/disintegrin; Contains: RecName: Full=Snake venom metalloproteinase; Short=SVMP; Contains: RecName: Full=Disintegrin halystatin; AltName: Full=Disintegrin brevicaudin-1b; Flags: Precursor	315	53108	11.1	5.31	0.2
sp|Q0NZX6.1|VM2JR_BOTJA	RecName: Full=Zinc metalloproteinase-disintegrin jararin; AltName: Full=Snake venom metalloproteinase; Short=SVMP	96	16823	14.7	4.66	0.2
sp|B0VXV3.1|TXVE1_SISCA	RecName: Full=Snake venom vascular endothelial growth factor toxin 1; Short=svVEGF; AltName: Full=VEGF-F; Flags: Precursor	35	16546	8.1	8.1	0.2
XP_015683159.1	zinc metalloproteinase/disintegrin-like [Protobothrops mucrosquamatus]	18	17115	17	6.49	0.2
sp|C0HJE7.2|OXLA_CRODU	RecName: Full=L-amino acid oxidase bordonein-L; Short=LAAO; Short=LAO; Flags: Precursor	490	58882	16.3	8	0.2
AFJ49257.1	Snake venom serine proteinase 4b [Crotalus adamanteus]	190	28890	11.5	5.51	0.2
sp|Q8AY81.1|VSPST_TRIST	RecName: Full=Thrombin-like enzyme stejnobin; Short=SVTLE; AltName: Full=Fibrinogen-clotting enzyme; AltName: Full=Snake venom serine protease; Short=SVSP; Flags: Precursor	213	29309	13.8	9.11	0.196667
sp|O57413.1|VM2T3_PROMU	RecName: Full=Zinc metalloproteinase/disintegrin; Contains: RecName: Full=Snake venom metalloproteinase TM-3; Short=SVMP; AltName: Full=Atrolysin e; AltName: Full=Fibrinlysin; AltName: Full=Trimutase; Contains: RecName: Full=Disintegrin trimucrin; F	411	54143	11.6	5.53	0.19
AAD02653.1	metalloprotease [Gloydius halys]	315	56300	15	5.19	0.19
sp|Q6TGQ9.1|OXLA_BOTJR	RecName: Full=L-amino-acid oxidase; Short=BjsuLAAO; Short=BjussuLAAO-I; Short=LAO; Flags: Precursor	136	56253	12.5	5.79	0.19
sp|P31989.2|VM2JC_BOTJA	RecName: Full=Zinc metalloproteinase/disintegrin; Contains: RecName: Full=Snake venom metalloproteinase; Short=SVMP; Contains: RecName: Full=Disintegrin jararacin; AltName: Full=Platelet aggregation activation inhibitor; Contains: RecName: Full=Disi	38	17543	29.2	5.63	0.19
sp|X2JCV5.1|OXLAA_CERCE	RecName: Full=L-amino acid oxidase; AltName: Full=CC-LAAO; Short=LAO; Flags: Precursor	264	58520	9.5	6.01	0.185
sp|Q9PT41.1|VSPF5_MACLB	RecName: Full=Factor V activator; Short=FVA; Short=VLFVA; AltName: Full=Lebetina viper venom FV activator; Short=LVV-V; AltName: Full=Snake venom serine protease; Short=SVSP; Flags: Precursor	71	28577	10.4	8.81	0.185
sp|B5AR80.1|OXLA_BOTPA	RecName: Full=L-amino-acid oxidase; Short=Bp-LAAO; Short=LAO; Flags: Precursor	136	56764	11.7	6.31	0.18
sp|Q9PT40.1|VSP2_MACLB	RecName: Full=Venom serine proteinase-like protein 2; Short=VLP2; AltName: Full=Snake venom serine protease homolog; Flags: Precursor	52	28875	11.9	9.07	0.18
AAA03326.1	hemorrhagic toxin a (partial), partial [Crotalus atrox]	153	46848	19.8	5.97	0.176667
pdb|1OP0|A	Chain A, Venom Serine Proteinase	122	25318	5.6	5.29	0.176667
XP_029142019.1	zinc metalloproteinase-disintegrin-like atrolysin-A, partial [Protobothrops mucrosquamatus]	442	60272	20.7	5.53	0.17
CAA54364.1	pro-trimucin [Protobothrops mucrosquamatus]	156	54044	13.7	5.46	0.165
XP_015681821.1	zinc metalloproteinase-disintegrin jerdonitin [Protobothrops mucrosquamatus]	86	58224	18.6	5.85	0.163333
sp|Q0NZX8.1|VM3B3_BOTJA	RecName: Full=Zinc metalloproteinase-disintegrin-like bothrojarin-3; AltName: Full=Snake venom metalloproteinase; Short=SVMP	105	21508	20.4	4.56	0.16
ADO21506.1	MP_IIb1 SVMP precursor, partial [Bothrops neuwiedi]	246	36060	30.1	6.14	0.156667
sp|C9E1R9.1|VM2V2_CROVV	RecName: Full=Zinc metalloproteinase/disintegrin VMP-II; Contains: RecName: Full=Snake venom metalloproteinase; Short=SVMP; Contains: RecName: Full=Disintegrin viridistatin-2; AltName: Full=Disintegrin beta subunit; Flags: Precursor	246	53779	13.8	5.15	0.153333
sp|Q4VM07.1|VM3VB_MACLB	RecName: Full=Zinc metalloproteinase-disintegrin-like VLAIP-B; AltName: Full=Snake venom metalloproteinase; Short=SVMP; Flags: Precursor	430	68798	19.9	5.93	0.15
sp|Q92031.1|VM1A_AGKCL	RecName: Full=Snake venom metalloproteinase ACLF; Short=SVMP; AltName: Full=ACLF-I; AltName: Full=Metalloproteinase VMP-I; Short=AclVMP-I; Flags: Precursor	125	46202	8.3	5.13	0.15
JAA94873.1	Snake venom metalloproteinase (type I) [Crotalus horridus]	117	46168	5.6	5.07	0.15
sp|Q0NZX9.1|VM3B2_BOTJA	RecName: Full=Zinc metalloproteinase-disintegrin-like bothrojarin-2; AltName: Full=Snake venom metalloproteinase; Short=SVMP	18	24269	11	5.36	0.14
AFJ49228.1	Snake venom metalloproteinase (type II) 6 [Crotalus adamanteus]	246	54170	8.9	5.44	0.13
AEJ31986.1	metalloproteinase 3 [Crotalus adamanteus]	229	53629	8.6	5.54	0.13
sp|U5PZ28.1|VM2H1_BOTLA	RecName: Full=Zinc metalloproteinase-disintegrin BlatH1; AltName: Full=Snake venom metalloproteinase; Short=SVMP; Flags: Precursor	125	54263	10.1	4.95	0.13
sp|P84788.1|VSP1_PROEL	RecName: Full=Thrombin-like enzyme elegaxobin-1; Short=SVTLE; AltName: Full=Elegaxobin I; AltName: Full=Fibrinogen-clotting enzyme; AltName: Full=Snake venom serine protease; Short=SVSP	85	25423	8.6	6.17	0.13
XP_026581084.1	snake venom 5~-nucleotidase-like [Pseudonaja textilis]	61	25604	11.5	5.9	0.13
sp|Q90YA6.1|VM2E2_PROEL	RecName: Full=Zinc metalloproteinase/disintegrin; Contains: RecName: Full=Snake venom metalloproteinase; Short=SVMP; Contains: RecName: Full=Disintegrin elegantin-2a; Contains: RecName: Full=Disintegrin elegantin-2b; Contains: RecName: Full=Disinteg	405	54113	17	5.09	0.126667
XP_015683679.2	zinc metalloproteinase/disintegrin-like HR1a [Protobothrops mucrosquamatus]	549	73291	7.7	5.79	0.123333
sp|A8QL52.1|OXLA_BUNFA	RecName: Full=L-amino-acid oxidase; Short=Bf-LAAO; Short=LAO; Flags: Precursor	162	58727	8.7	8.69	0.12
sp|Q4JHE1.1|OXLA_PSEAU	RecName: Full=L-amino-acid oxidase; Short=LAAO; Short=LAO; Flags: Precursor	162	58707	9.3	6.26	0.12
sp|J3S835.1|VSP8_CROAD	RecName: Full=Snake venom serine proteinase 8; Short=SVSP; Flags: Precursor	158	28032	14.7	6.3	0.12
sp|Q71QI4.1|VSP05_TRIST	RecName: Full=Snake venom serine protease KN5; Short=SVSP; Flags: Precursor	158	28491	19.2	6.58	0.12
sp|A0A2U8QPE6.1|OXLA_MICMP	RecName: Full=L-amino acid oxidase; Short=LAO; Short=MipLAAO1; Flags: Precursor	138	57079	6	8.81	0.12
sp|Q71QH5.1|VSP08_TRIST	RecName: Full=Snake venom serine protease KN8; Short=SVSP; Flags: Precursor	136	28157	15.6	8.77	0.12
sp|Q71QH9.1|VSP14_TRIST	RecName: Full=Snake venom serine protease KN14; Short=SVSP; Flags: Precursor	136	28493	15.8	5.88	0.12
sp|A0A2I4HXH5.1|V5NTD_NAJAT	RecName: Full=Snake venom 5~-nucleotidase; Short=5~-NT; AltName: Full=Ecto-5~-nucleotidase; Flags: Precursor	121	58162	21	7.03	0.12
sp|Q9PTL3.1|VSPSA_GLOBR	RecName: Full=Snake venom serine protease salmonase; Short=SVSP; Flags: Precursor	118	28902	12.5	6.51	0.12
sp|Q71QI1.1|VSP12_TRIST	RecName: Full=Snake venom serine protease KN12; Short=SVSP; Flags: Precursor	85	28422	16.7	7.53	0.12
sp|Q8AY80.1|VSPS1_TRIST	RecName: Full=Alpha- and beta-fibrinogenase stejnefibrase-1; AltName: Full=Snake venom serine protease; Short=SVSP; Flags: Precursor	85	28373	15.5	7.08	0.12
sp|E0Y420.1|VSP3_MACLB	RecName: Full=Serine protease VLSP-3; AltName: Full=Snake venom serine protease; Short=SVSP; Flags: Precursor	48	28333	11.2	7.53	0.12
sp|E5AJX2.1|VSP_VIPBN	RecName: Full=Snake venom serine protease nikobin; Short=SVSP; Flags: Precursor	48	28197	7	7.96	0.12
BAP39966.1	metalloprotease P-III 4, partial [Protobothrops flavoviridis]	43	28518	20.8	5.48	0.12
sp|Q8AY79.1|VSPS2_TRIST	RecName: Full=Beta-fibrinogenase stejnefibrase-2; AltName: Full=Snake venom serine protease; Short=SVSP; Flags: Precursor	40	28010	4.3	5.37	0.12
AAC59686.1	venom plasminogen activator precursor [Trimeresurus stejnegeri]	39	28316	17.1	5.73	0.12
sp|P05620.2|VSP1_PROFL	RecName: Full=Thrombin-like enzyme flavoxobin; Short=SVTLE; AltName: Full=Fibrinogen-clotting enzyme; AltName: Full=Habutobin; AltName: Full=Snake venom serine protease 1; Short=SVSP; Flags: Precursor	30	28379	5.8	5.36	0.12
sp|O13061.1|VSPB_TRIGA	RecName: Full=Snake venom serine protease 2B; Short=SVSP 2B; Flags: Precursor	29	28915	14.6	5.54	0.12
ABA60121.1	venom nerve growth factor precursor [Notechis scutatus]	23	27778	23.4	7.6	0.12
sp|Q3HXY1.1|NGFV3_PSEAU	RecName: Full=Venom nerve growth factor 3; Short=v-NGF-3; Short=vNGF-3; Flags: Precursor	23	27121	12.8	5.96	0.12
sp|A6MFL0.1|OXLA_DEMVE	RecName: Full=L-amino-acid oxidase; Short=DvLAAO; Short=LAO; Flags: Precursor	122	58883	2.3	7.16	0.116667
sp|O73800.1|VSPSN_GLOHA	RecName: Full=Snake venom serine protease salmobin; Short=SVSP; Flags: Precursor	93	29200	5.4	8.59	0.11
sp|A7LAC7.1|VSP2_TRIAB	RecName: Full=Thrombin-like enzyme 2; Short=SVTLE; AltName: Full=Fibrinogen-clotting enzyme; AltName: Full=Green pit viper thrombin-like enzyme 2; Short=GPV-TL2; AltName: Full=Snake venom serine protease; Short=SVSP; Flags: Precursor	65	29300	15.4	9.09	0.11
XP_026548670.1	snake venom 5~-nucleotidase-like, partial [Notechis scutatus]	61	29077	17.6	6.37	0.11
AFJ49213.1	Snake venom metalloproteinase (type II) 2a [Crotalus adamanteus]	246	54151	8.3	5.36	0.106667
ADO21511.1	MP_IIa SVMP precursor, partial [Bothrops neuwiedi]	31	34875	12.1	5.83	0.1
sp|Q8AWX7.1|VM2AG_GLOHA	RecName: Full=Zinc metalloproteinase-disintegrin agkistin; AltName: Full=Snake venom metalloproteinase; Short=SVMP; Flags: Precursor	246	54806	11.1	4.94	0.1
sp|P56742.2|OXLA_CROAT	RecName: Full=L-amino-acid oxidase apoxin-1; Short=LAAO; Short=LAO; AltName: Full=Apoxin I; Flags: Precursor	75	58730	12	7.98	0.1
JAI10388.1	Metalloproteinase (type III) 1b [Crotalus adamanteus]	178	67284	11.1	4.77	0.0833333
sp|Q8JIR2.1|VM3HA_PROFL	RecName: Full=Zinc metalloproteinase/disintegrin-like HR1a; AltName: Full=Snake venom metalloproteinase; Short=SVMP; Contains: RecName: Full=Disintegrin-like 1a; Flags: Precursor	285	68720	3.8	5.41	0.075
ABG26983.1	metalloproteinase isoform 6, partial [Sistrurus catenatus edwardsi]	38	50011	11.9	4.85	0.07
AAF01040.1	metalloproteinase precursor, partial [Atractaspis engaddensis]	25	50253	9.3	5.28	0.07
XP_013929562.1	PREDICTED: zinc metalloproteinase-disintegrin-like VLAIP-B [Thamnophis sirtalis]	25	48434	10.1	5	0.07
ADO21501.1	MP_III1 SVMP precursor, partial [Bothrops neuwiedi]	18	49777	12.9	5.73	0.07
ADO21502.1	MP_III2 SVMP precursor, partial [Bothrops neuwiedi]	18	49594	8.6	5.62	0.07
ADO21503.1	MP_III3 SVMP precursor, partial [Bothrops neuwiedi]	18	49275	9.5	5.06	0.07
AEH59575.1	metalloprotease PIIb [Trimeresurus gracilis]	66	52623	1.9	4.74	0.06
AEH59576.1	metalloprotease PIIa [Trimeresurus gracilis]	52	53614	4	5.15	0.06
AAF61188.1	metalloproteinase MD1 precursor, partial [Deinagkistrodon acutus]	45	52413	13.3	5.36	0.06
CAA62600.1	atrolysin e, partial [Protobothrops mucrosquamatus]	38	54746	8.6	5.58	0.06
sp|E9NW27.1|VM2P2_PROMU	RecName: Full=Zinc metalloproteinase/disintegrin PMMP-2; Contains: RecName: Full=Snake venom metalloproteinase; Short=SVMP; Contains: RecName: Full=Disintegrin trimucrin; Flags: Precursor	38	54378	8.7	5.47	0.06
sp|Q072L5.1|VM2_BOTAS	RecName: Full=Zinc metalloproteinase/disintegrin; Contains: RecName: Full=Snake venom metalloproteinase; Short=SVMP; Contains: RecName: Full=Disintegrin bothrasperin; Flags: Precursor	38	53530	10.1	5.19	0.06
sp|Q98SP2.1|VM2J2_BOTJA	RecName: Full=Zinc metalloproteinase/disintegrin; Contains: RecName: Full=Snake venom metalloproteinase jararafibrase-2; Short=SVMP; AltName: Full=Jararafibrase II; Contains: RecName: Full=Disintegrin bothrostatin; Short=D-BTT; Flags: Precursor	38	53406	11.5	5.48	0.06
sp|Q9PVK9.1|VM2MD_GLOBR	RecName: Full=Zinc metalloproteinase/disintegrin; Contains: RecName: Full=Snake venom metalloproteinase Mt-d; Short=SVMP; Contains: RecName: Full=Disintegrin; Flags: Precursor	38	53375	6.6	4.76	0.06
sp|Q9IAX6.1|VM2M2_DEIAC	RecName: Full=Zinc metalloproteinase/disintegrin; Contains: RecName: Full=Snake venom metalloproteinase MD2; Short=SVMP; AltName: Full=DaMD2; Contains: RecName: Full=Disintegrin; Flags: Precursor	31	52484	12	5.41	0.06
sp|Q805F4.1|VM2PB_AGKPI	RecName: Full=Zinc metalloproteinase/disintegrin; Contains: RecName: Full=Snake venom metalloproteinase; Short=SVMP; Contains: RecName: Full=Disintegrin piscivostatin-beta; Short=PVS-beta; Flags: Precursor	28	54038	11	4.92	0.06
sp|Q9IAB0.1|VM2CO_AGKCO	RecName: Full=Zinc metalloproteinase/disintegrin; Contains: RecName: Full=Snake venom metalloproteinase; Short=SVMP; Contains: RecName: Full=Disintegrin contortrostatin; Flags: Precursor	28	53914	11	4.74	0.06
sp|Q9PWJ0.1|VM2A2_DEIAC	RecName: Full=Zinc metalloproteinase/disintegrin; Contains: RecName: Full=Snake venom metalloproteinase aculysin-2; Short=SVMP; AltName: Full=DaMD1; AltName: Full=Metalloproteinase MD1; Contains: RecName: Full=Disintegrin acugrin; Flags: Precursor	27	53856	16.9	5.3	0.06
QEE01979.1	periplakin, partial [Ptyas major]	17	55806	6	5.39	0.06
sp|Q3HTN2.1|VM3SB_TRIST	RecName: Full=Zinc metalloproteinase-disintegrin-like stejnihagin-B; AltName: Full=Snake venom metalloproteinase; Short=SVMP; Flags: Precursor	285	67654	6.5	5.61	0.05
JAA94871.1	Snake venom metalloproteinase (type III) 2 [Crotalus horridus]	60	68385	12.8	5.77	0.05
AFJ49244.1	Snake venom metalloproteinase (type III) 6 [Crotalus adamanteus]	113	69607	14.2	7.74	0.05
JAG67188.1	Snake venom 5~-nucleotidase [Boiga irregularis]	78	64718	14.8	8.16	0.05
sp|C9E1S0.1|VM3V3_AGKPL	RecName: Full=Zinc metalloproteinase-disintegrin-like VMP-III; Short=AplVMP-III; AltName: Full=Snake venom metalloproteinase; Short=SVMP; Flags: Precursor	48	68167	5.2	5.17	0.05
sp|J3S829.1|VM32A_CROAD	RecName: Full=Zinc metalloproteinase-disintegrin-like 2a; AltName: Full=Snake venom metalloproteinase; Short=SVMP; Flags: Precursor	48	67899	4.9	5.53	0.05
AXL96628.1	metalloproteinase 33, partial [Ahaetulla prasina]	25	67721	4.4	4.63	0.05
AXL96637.1	metalloproteinase 32, partial [Ahaetulla prasina]	25	68079	11.4	5.75	0.05
AXL96640.1	metalloproteinase 29, partial [Ahaetulla prasina]	25	68792	15.1	4.88	0.05
AXL96641.1	metalloproteinase 13, partial [Ahaetulla prasina]	25	68164	12.6	5.9	0.05
AXL96645.1	metalloproteinase 5, partial [Ahaetulla prasina]	25	71391	10.3	4.61	0.05
AXL96651.1	metalloproteinase 35, partial [Ahaetulla prasina]	25	67989	10.3	5.06	0.05
AXL96655.1	metalloproteinase 2, partial [Ahaetulla prasina]	25	68151	9.3	4.61	0.05
AXL96663.1	metalloproteinase 38, partial [Ahaetulla prasina]	25	67687	10.2	4.73	0.05
sp|D8VNS0.1|VM3_CERRY	RecName: Full=Zinc metalloproteinase-disintegrin-like; AltName: Full=Snake venom metalloproteinase; Short=SVMP; Flags: Precursor	25	68912	9.3	5.29	0.05
AWX67576.1	metalloproteinase, partial [Boiga irregularis]	25	68317	5.4	5.06	0.05
AFJ49243.1	Snake venom metalloproteinase (type III) 5 [Crotalus adamanteus]	18	68389	15.6	5.1	0.05
AXL96578.1	snake venom metalloproteinase 28, partial [Borikenophis portoricensis]	18	68868	12.2	5.86	0.05
XP_015682631.1	zinc metalloproteinase-disintegrin-like VMP-III [Protobothrops mucrosquamatus]	18	69598	9.6	5.28	0.05
JAS05286.1	Metalloproteinase type III 1d [Sistrurus tergeminus]	18	67339	8.1	5.26	0.05
XP_015671564.1	snake venom serine protease serpentokallikrein-1 [Protobothrops mucrosquamatus]	158	88822	3.5	6.65	0.04

## Sheet: Caption
List of all proteins found in Ovophis monticola venom.
